# Supplementary material for: Maternal Roughage Sources Influence the Gastrointestinal Development of Goat Kids by Modulating the Colonization of Gastrointestinal Microbiota
Source: Animals (Basel). 2025 Jan 30;15(3):393. doi: 10.3390/ani15030393 (PMC11815875; doi:10.3390/ani15030393)
Supplement: Supplementary file 1 [file animals-15-00393-s001.zip]

Archive with 1 entries (1 files):
- animals-3396297-supplementary.pdf
